# Supplementary material for: Effect of Post-Annealing on Barrier Modulations in Pd/IGZO/SiO2/p+-Si Memristors
Source: Nanomaterials (Basel). 2022 Oct 13;12(20):3582. doi: 10.3390/nano12203582 (PMC9610976; doi:10.3390/nano12203582)
Supplement: Supplementary file 1 [file nanomaterials-12-03582-s001.zip]

Archive with 1 entries (1 files):
- nanomaterials-1951486-supplementary.pdf
